# Supplementary material for: Optimization of the Rheological Properties of Self-Assembled Tripeptide/Alginate/Cellulose Hydrogels for 3D Printing
Source: Polymers (Basel). 2022 May 30;14(11):2229. doi: 10.3390/polym14112229 (PMC9182594; doi:10.3390/polym14112229)
Supplement: Supplementary file 1 [file polymers-14-02229-s001.zip]

Archive with 1 entries (1 files):
- polymers-1739878-supplementary.pdf
